# Supplementary material for: Agua Salud Alphavirus Infection, Dissemination and Transmission in Aedes aegypti Mosquitoes
Source: Viruses. 2023 May 3;15(5):1113. doi: 10.3390/v15051113 (PMC10223791; doi:10.3390/v15051113)
Supplement: Supplementary file 1 [file viruses-15-01113-s001.zip]

Archive with 1 entries (1 files):
- viruses-2331620-supplementary.pdf
